# Supplementary material for: LBD16 and LBD18 acting downstream of ARF7 and ARF19 are involved in adventitious root formation in Arabidopsis
Source: BMC Plant Biol. 2019 Jan 31;19:46. doi: 10.1186/s12870-019-1659-4 (PMC6357364; doi:10.1186/s12870-019-1659-4)
Supplement: Supplementary file 2 — Table S1. Primer sequences and PCR conditions. (XLSX 12 kb) [file 12870_2019_1659_MOESM2_ESM.xlsx]

## Sheet: Supplementary Table S1
Supplementary Table S1. Primer sequences and PCR conditions.
Table S1-1. Primers and PCR condtions used for plasmid constructon for transgenic plants.
At No.	Construct Name	Primer Name		Sequence	Annealing		Extension		Repeats	Size (bp)
					Temp. (℃)	Time (sec)	Temp. (℃)	Time (sec)
At2g42430	ProLBD16:LBD16:4XMYC	Not1-ProLBD16 5F	F	5'-GCGGCCGCcGCGGAAGAACTTATAAAATA-3'	55	30	72	90	30	1289
		Asc1-ProLBD16 3R	R	5'-GGCGCGCCcTGATGATTTTTATGTTATAT-3'
		Asc1-LBD16 5F	F	5'-GGCGCGCCATGGCATCTTCCGGTAAC-3'	55	30	72	30	30	738
		Asc1-LBD16 3R	R	5'-GGCGCGCCcGTTCTTCATCATTCT-3'
Table S1-2. Primers and PCR conditions used for RT-qPCR analysis.												Primer efficiency
At No.	Gene Name	Primer Name		Sequence	Total mRNA	Annealing		Extension		Repeats	Size (bp)	Slope	R Squared	Efficiency (%)
						Temp. (℃)	Time (sec)	Temp. (℃)	Time (sec)
At2g42430	LBD16	LBD16 qRT 5F	F	5'-TACAACGGCGGGGACAGGT-3'	200	58	30	72	30	40	120	-3.47541	0.997432	93.9704
		LBD16 qRT 3R	R	5'-GCTGCGAATCTTGCTGCTCC-3'
At2g45420	LBD18	LBD18 qRT 5F	F	5'-GTGCATAAAGTGTTCGGAGC-3'	200	58	30	72	30	40	404	-3.46648	0.997591	94.3019
		LBD18 qRT 3R	R	5'-CTTCGTTGTTGCGTGGCCCA-3'
At2g42430	LBD16:GR	LBD16 qRT 5F2	F	5'-TCAAACCGGAGGAGGAGTAT-3'	200	55	30	72	30	40	180	-3.54473	0.999143	91.4735
		GR qRT 3R	R	5'-GCTTGCTGAATCCCTTTGATTT-3'
At2g45420	LBD18:GR	LBD18 qRT 5F2	F	5'-GCACATGAACTCCTCCATAGAC-3'	200	55	30	72	30	40	122	-3.34219	0.988844	99.1612
		GR qRT 3R	R	5'-GCTTGCTGAATCCCTTTGATTT-3'
At5g09810	ACT7	ACT qRT 5F	F	5'-CTAGAGACAGCCAAGAGCAGTTC-3'	200	55	30	72	30	40	152	-3.48303	0.994544	93.6896
		ACT qRT 3R	R	5'-GTTTCATGGATTCCAGGAGCTTC-3'
