# Supplementary material for: LBD16 and LBD18 acting downstream of ARF7 and ARF19 are involved in adventitious root formation in Arabidopsis
Source: BMC Plant Biol. 2019 Jan 31;19:46. doi: 10.1186/s12870-019-1659-4 (PMC6357364; doi:10.1186/s12870-019-1659-4)
Supplement: Supplementary file 3 — Table S2. Experimental conditions used in RT-qPCR based on MIQE requirements. (XLSX 10 kb) [file 12870_2019_1659_MOESM3_ESM.xlsx]

## Sheet: Supplementary Table S2
Supplementary Table S2. Experimental conditions used in RT-qPCR based on MIQE requirements.
Experimental design
Control and treatment groups	Described in the legends of respective figures.
Sample
Type of sample	Described in the legends of respective figures.
Procesing procedure	Liquid nitrogen homogenization
Sample frozen conditions	−80°C
RNA extraction
Extraction method	QIAGEN Plant RNeasy columns
Nucleic acid quantification	Nanodrop
RNA integrity	1.2% Agarose gel, A260/280 ratios between 1.9-2.1
RT-qPCR protocol
Complete reaction conditions	Described in Methods.
Reaction volume and amount of RNA	200 ng RNA/20 μl reaction
Reagents	QuantiTect SYBR Green RT-PCR kit (Qiagen) + specific primers shown in Table S1-2.
Details of RT-qPCR programme and instrument	CFX96TM Real-time system in a C1000TM Thermal cycler (Bio-Rad)
Assay optimisation/validation
Accession number	Shown in Supplementary Table S1-2.
Amplicon details	Shown in Supplementary Table S1-2.
Primer sequence	Shown in Supplementary Table S1-2.
Primer efficiency	Shown in Supplementary Table S1-2.
Limits of detection	CT values obtained after cycle 40 were considered out of accurate quantifable range.
Data analysis
qPCR analysis program	Bio-Rad CFX Manager 2.0 program (calculated CT values)
Statistical justification	Described in the legends of respective figures.
Transparent, validated normalisation	Comparative CT method, as previously described [60,62], to calculate fold-changes.
